# Supplementary material for: Primary Tumor Resection and Survival Benefit in Patients with Synchronous Metastatic Primary Malignant Bone Neoplasms: A Propensity Score-Matched Analysis of the SEER Database
Source: Cancers (Basel). 2026 Jul 8;18(14):2201. doi: 10.3390/cancers18142201 (PMC13406352; doi:10.3390/cancers18142201)
Supplement: Supplementary file 1 [file cancers-18-02201-s001.zip]

Archive with 1 entries (1 files):
- cancers-4370574-supplementary.pdf
